# Supplementary material for: Effect of Alpha-1 Antitrypsin Deficiency on Zinc Homeostasis Gene Regulation and Interaction with Endoplasmic Reticulum Stress Response-Associated Genes
Source: Nutrients. 2025 Jun 2;17(11):1913. doi: 10.3390/nu17111913 (PMC12157045; doi:10.3390/nu17111913)
Supplement: Supplementary file 1 [file nutrients-17-01913-s001.zip]

Archive with 1 entries (1 files):
- nutrients-3648685-supplementary.pdf
